# Supplementary material for: Accuracy of vertical cup-to-disc ratio discrimination among clinical optometry trainees with different years of clinical experience
Source: PLoS One. 2022 Sep 16;17(9):e0274834. doi: 10.1371/journal.pone.0274834 (PMC9481025; doi:10.1371/journal.pone.0274834)
Supplement: S1 Data — (XLSX) [file pone.0274834.s001.xlsx]

## Sheet: 002
S1		1st	2nd	3rd	Avg	stdev	se		s2		1st	2nd	3rd	Avg				s3	c	1st	2nd	3rd	Avg	stdev	se
	0.15	0	0	0	0	0	0			0.15	0	0	0	0	0	0			0.15	0	0	0	0	0	0
	0.2	0	0	0	0	0	0			0.2	0	0	0	0	0	0			0.2	0	0	0	0	0	0
	0.25	9.09091	0	0	3.0303	5.24864	3.0303			0.25	0	9.09091	0	3.0303	5.24864	3.0303			0.25	0	9.09091	0	3.0303	5.24864	3.0303
	0.3	0	0	0	0	0	0			0.3	0	0	9.09091	3.0303	5.24864	3.0303			0.3	0	0	0	0	0	0
	0.35	20	10	0	10	10	5.7735			0.35	40	20	0	20	20	11.547			0.35	0	0	0	0	0	0
	0.4	50	50	30	43.3333	11.547	6.66667			0.4	40	40	30	36.6667	5.7735	3.33333			0.4	10	0	0	3.33333	5.7735	3.33333
	0.45	66.6667	33.3333	33.3333	44.4444	19.245	11.1111			0.45	33.3333	55.5556	66.6667	51.8519	16.9725	9.79908			0.45	33.3333	11.1111	0	14.8148	16.9725	9.79908
	0.5	70	100	90	86.6667	15.2753	8.81917			0.5	70	60	90	73.3333	15.2753	8.81917			0.5	50	30	20	33.3333	15.2753	8.81917
	0.55	90	90	100	93.3333	5.7735	3.33333			0.55	90	70	90	83.3333	11.547	6.66667			0.55	70	70	60	66.6667	5.7735	3.33333
	0.6	90	90	80	86.6667	5.7735	3.33333			0.6	100	90	90	93.3333	5.7735	3.33333			0.6	100	80	80	86.6667	11.547	6.66667
	0.65	87.5	100	100	95.8333	7.21688	4.16667			0.65	100	87.5	100	95.8333	7.21688	4.16667			0.65	87.5	100	100	95.8333	7.21688	4.16667
	0.7	100	100	100	100	0	0			0.7	100	100	100	100	0	0			0.7	100	100	100	100	0	0
s4		1st	2nd	3rd	Avg				s5		1st	2nd	3rd	Avg				s6		1st	2nd	3rd	Avg
	0.15	0	0	0	0	0	0			0.15	0	0	0	0	0	0			0.15	0	0	0	0	0	0
	0.2	0	0	0	0	0	0			0.2	0	0	0	0	0	0			0.2	0	0	0	0	0	0
	0.25	0	27.2727	0	9.09091	15.7459	9.09091			0.25	27.2727	18.1818	27.2727	24.2424	5.24864	3.0303			0.25	18.1818	0	0	6.06061	10.4973	6.06061
	0.3	0	9.09091	0	3.0303	5.24864	3.0303			0.3	9.09091	0	9.09091	6.06061	5.24864	3.0303			0.3	0	0	0	0	0	0
	0.35	20	30	10	20	10	5.7735			0.35	60	50	80	63.3333	15.2753	8.81917			0.35	50	20	10	26.6667	20.8167	12.0185
	0.4	60	70	60	63.3333	5.7735	3.33333			0.4	50	40	20	36.6667	15.2753	8.81917			0.4	50	20	20	30	17.3205	10
	0.45	55.5556	44.4444	55.5556	51.8519	6.415	3.7037			0.45	77.7778	33.3333	33.3333	48.1481	25.66	14.8148			0.45	55.5556	22.2222	0	25.9259	27.9623	16.1441
	0.5	80	80	80	80	0	0			0.5	70	60	70	66.6667	5.7735	3.33333			0.5	60	80	70	70	10	5.7735
	0.55	50	70	80	66.6667	15.2753	8.81917			0.55	70	70	50	63.3333	11.547	6.66667			0.55	70	70	70	70	0	0
	0.6	100	80	90	90	10	5.7735			0.6	90	90	90	90	0	0			0.6	90	80	90	86.6667	5.7735	3.33333
	0.65	87.5	100	87.5	91.6667	7.21688	4.16667			0.65	50	87.5	87.5	75	21.6506	12.5			0.65	87.5	75	87.5	83.3333	7.21688	4.16667
	0.7	100	100	100	100	0	0			0.7	100	100	100	100	0	0			0.7	100	100	100	100	0	0
s7		1st	2nd	3rd	Avg	stdev	se		s8		1st	2nd	3rd	Avg	stdev	se		s9		1st	2nd	3rd	Avg	stdev	se
	0.15	0	0	0	0	0	0			0.15	0	0	0	0	0	0			0.15	0	0	0	0	0	0
	0.2	16.6667	0	0	5.55556	9.6225	5.55556			0.2	0	0	0	0	0	0			0.2	0	0	0	0	0	0
	0.25	27.2727	54.5455	9.09091	30.303	22.8783	13.2088			0.25	9.09091	9.09091	18.1818	12.1212	5.24864	3.0303			0.25	18.1818	27.2727	18.1818	21.2121	5.24864	3.0303
	0.3	27.2727	36.3636	9.09091	24.2424	13.8866	8.01743			0.3	0	9.09091	0	3.0303	5.24864	3.0303			0.3	0	0	0	0	0	0
	0.35	60	70	60	63.3333	5.7735	3.33333			0.35	20	30	20	23.3333	5.7735	3.33333			0.35	40	40	50	43.3333	5.7735	3.33333
	0.4	50	40	40	43.3333	5.7735	3.33333			0.4	50	60	40	50	10	5.7735			0.4	40	30	30	33.3333	5.7735	3.33333
	0.45	66.6667	66.6667	55.5556	62.963	6.415	3.7037			0.45	66.6667	66.6667	55.5556	62.963	6.415	3.7037			0.45	22.2222	44.4444	44.4444	37.037	12.83	7.40741
	0.5	80	80	60	73.3333	11.547	6.66667			0.5	90	100	60	83.3333	20.8167	12.0185			0.5	60	50	60	56.6667	5.7735	3.33333
	0.55	70	80	60	70	10	5.7735			0.55	90	80	80	83.3333	5.7735	3.33333			0.55	50	60	50	53.3333	5.7735	3.33333
	0.6	100	90	90	93.3333	5.7735	3.33333			0.6	90	90	100	93.3333	5.7735	3.33333			0.6	90	90	90	90	0	0
	0.65	100	100	75	91.6667	14.4338	8.33333			0.65	100	87.5	100	95.8333	7.21688	4.16667			0.65	75	100	87.5	87.5	12.5	7.21688
	0.7	100	100	100	100	0	0			0.7	100	100	100	100	0	0			0.7	100	100	100	100	0	0
s10		1st	2nd	3rd	Avg
	0.15	0	0	0	0	0	0
	0.2	0	0	0	0	0	0
	0.25	9.09091	36.3636	27.2727	24.2424	13.8866	8.01743
	0.3	9.09091	9.09091	18.1818	12.1212	5.24864	3.0303
	0.35	50	50	80	60	17.3205	10
	0.4	40	30	60	43.3333	15.2753	8.81917
	0.45	44.4444	55.5556	55.5556	51.8519	6.415	3.7037
	0.5	60	80	70	70	10	5.7735
	0.55	60	60	80	66.6667	11.547	6.66667
	0.6	90	80	90	86.6667	5.7735	3.33333
	0.65	87.5	100	87.5	91.6667	7.21688	4.16667
	0.7	100	100	100	100	0	0

## Sheet: 003
S1		1st	2nd	3rd	Avg				s2									s3
	0.15	0	0	0	0	0	0			1st	2nd	3rd	Avg					0.15	0	0	0	0	0	0
	0.2	0	0	0	0	0	0		0.15	0	0	0	0	0	0			0.2	0	0	0	0	0	0
	0.25	18.1818	9.09091	18.1818	15.1515	5.24864	3.0303		0.2	0	0	0	0	0	0			0.25	27.2727	9.09091	9.09091	15.1515	10.4973	6.06061
	0.3	18.1818	0	9.09091	9.09091	9.09091	5.24864		0.25	9.09091	18.1818	9.09091	12.1212	5.24864	3.0303			0.3	0	0	0	0	0	0
	0.35	20	60	50	43.3333	20.8167	12.0185		0.3	0	0	0	0	0	0			0.35	70	20	20	36.6667	28.8675	16.6667
	0.4	50	50	50	50	0	0		0.35	20	10	10	13.3333	5.7735	3.33333			0.4	80	70	20	56.6667	32.1455	18.5592
	0.45	77.7778	66.6667	66.6667	70.3704	6.415	3.7037		0.4	30	20	50	33.3333	15.2753	8.81917			0.45	66.6667	55.5556	44.4444	55.5556	11.1111	6.415
	0.5	80	100	80	86.6667	11.547	6.66667		0.45	44.4444	44.4444	55.5556	48.1481	6.415	3.7037			0.5	90	70	80	80	10	5.7735
	0.55	70	80	100	83.3333	15.2753	8.81917		0.5	70	70	80	73.3333	5.7735	3.33333			0.55	90	70	80	80	10	5.7735
	0.6	80	100	100	93.3333	11.547	6.66667		0.55	70	90	100	86.6667	15.2753	8.81917			0.6	90	100	90	93.3333	5.7735	3.33333
	0.65	87.5	100	100	95.8333	7.21688	4.16667		0.6	90	90	90	90	0	0			0.65	87.5	87.5	87.5	87.5	0	0
	0.7	100	100	100	100	0	0		0.65	87.5	87.5	100	91.6667	7.21688	4.16667			0.7	100	100	100	100	0	0
									0.7	100	100	100	100	0	0
s4		1st	2nd	3rd	Avg				s5									s6
	0.15	0	0	0	0	0												0.15	0	0	0	0	0	0
	0.2	0	0	0	0	0			0.15	0	0	0	0	0	0			0.2	0	0	33.3333	11.1111	19.245	11.1111
	0.25	0	0	0	0	0			0.2	16.6667	0	16.6667	11.1111	8.48625	4.89954			0.25	18.1818	27.2727	27.2727	24.2424	5.24864	3.0303
	0.3	0	0	0	0	0			0.25	54.5455	27.2727	45.4545	42.4242	9.74106	5.624			0.3	9.09091	9.09091	36.3636	18.1818	15.7459	9.09091
	0.35	30	40	20	30	5.7735			0.3	45.4545	27.2727	18.1818	30.303	6.30808	3.64197			0.35	40	70	50	53.3333	15.2753	8.81917
	0.4	40	60	20	40	11.547			0.35	60	70	60	63.3333	5.09175	2.93972			0.4	40	20	50	36.6667	15.2753	8.81917
	0.45	44.4444	44.4444	55.5556	48.1481	3.7037			0.4	60	40	60	53.3333	10.1835	5.87945			0.45	33.3333	55.5556	55.5556	48.1481	12.83	7.40741
	0.5	60	70	60	63.3333	3.33333			0.45	88.8889	66.6667	44.4444	66.6667	12.83	7.40741			0.5	40	60	90	63.3333	25.1661	14.5297
	0.55	60	60	40	53.3333	6.66667			0.5	70	90	100	86.6667	6.93889	4.00617			0.55	50	60	70	60	10	5.7735
	0.6	90	90	90	90	0			0.55	90	70	80	80	5.7735	3.33333			0.6	80	90	90	86.6667	5.7735	3.33333
	0.65	75	75	75	75	0			0.6	90	90	100	93.3333	5.09175	2.93972			0.65	75	87.5	87.5	83.3333	7.21688	4.16667
	0.7	100	100	100	100	0			0.65	100	87.5	87.5	91.6667	2.40563	1.38889			0.7	100	100	100	100	0	0
									0.7	100	100	100	100	0	0
s7		1st	2nd	3rd	Avg	stdev	se		s8									s9
	0.15	0	0	0	0	0	0		0.15	0	0	0	0	0	0			0.15	0	0	0	0	0	0
	0.2	0	0	0	0	0	0		0.2	0	0	0	0	0	0			0.2	0	0	0	0	0	0
	0.25	18.1818	18.1818	18.1818	18.1818	0	0		0.25	9.09091	9.09091	9.09091	9.09091	0	0			0.25	36.3636	27.2727	0	21.2121	18.9242	10.9259
	0.3	9.09091	9.09091	0	6.06061	5.24864	3.0303		0.3	0	0	0	0	0	0			0.3	0	9.09091	0	3.0303	5.24864	3.0303
	0.35	0	10	20	10	10	5.7735		0.35	20	30	20	23.3333	5.7735	3.33333			0.35	40	40	40	40	0	0
	0.4	30	0	20	16.6667	15.2753	8.81917		0.4	20	50	20	30	17.3205	10			0.4	50	50	80	60	17.3205	10
	0.45	22.2222	11.1111	22.2222	18.5185	6.415	3.7037		0.45	33.3333	44.4444	44.4444	40.7407	6.415	3.7037			0.45	55.5556	66.6667	33.3333	51.8519	16.9725	9.79908
	0.5	80	70	70	73.3333	5.7735	3.33333		0.5	80	90	80	83.3333	5.7735	3.33333			0.5	90	90	100	93.3333	5.7735	3.33333
	0.55	80	50	50	60	17.3205	10		0.55	80	80	80	80	0	0			0.55	90	90	90	90	0	0
	0.6	100	90	90	93.3333	5.7735	3.33333		0.6	100	100	100	100	0	0			0.6	90	90	90	90	0	0
	0.65	100	87.5	100	95.8333	7.21688	4.16667		0.65	100	100	100	100	0	0			0.65	87.5	100	87.5	91.6667	7.21688	4.16667
	0.7	100	100	100	100	0	0		0.7	100	100	100	100	0	0			0.7	100	100	100	100	0	0
s10		1st	2nd	3rd	Avg
	0.15	0	0	0	0	0	0
	0.2	16.6667	16.6667	0	11.1111	9.6225	5.55556
	0.25	45.4545	36.3636	18.1818	33.3333	13.8866	8.01743
	0.3	36.3636	9.09091	18.1818	21.2121	13.8866	8.01743
	0.35	20	60	60	46.6667	23.094	13.3333
	0.4	60	40	40	46.6667	11.547	6.66667
	0.45	55.5556	22.2222	44.4444	40.7407	16.9725	9.79908
	0.5	80	50	90	73.3333	20.8167	12.0185
	0.55	80	80	90	83.3333	5.7735	3.33333
	0.6	100	100	100	100	0	0
	0.65	100	100	100	100	0	0
	0.7	100	100	100	100	0	0

## Sheet: 004
S1									s2									s3
	0.15	50	50	50	50	0			0.15	0	0	0	0	0	0			0.15	0	0	0	0
	0.2	33.3333	66.6667	66.6667	55.5556	19.245			0.2	0	0	33.3333	11.1111	19.245	11.1111			0.2	0	0	0	0
	0.25	63.6364	63.6364	45.4545	57.5758	10.4973			0.25	18.1818	27.2727	27.2727	24.2424	5.24864	3.0303			0.25	0	9.09091	9.09091	6.06061
	0.3	45.4545	72.7273	36.3636	51.5152	18.9242			0.3	9.09091	9.09091	36.3636	18.1818	15.7459	9.09091			0.3	18.1818	36.3636	18.1818	24.2424
	0.35	80	70	90	80	10			0.35	40	70	50	53.3333	15.2753	8.81917			0.35	70	50	70	63.3333
	0.4	60	80	50	63.3333	15.2753			0.4	40	20	50	36.6667	15.2753	8.81917			0.4	20	70	80	56.6667
	0.45	66.6667	66.6667	88.8889	74.0741	12.83			0.45	33.3333	55.5556	55.5556	48.1481	12.83	7.40741			0.45	66.6667	100	88.8889	85.1852
	0.5	70	80	70	73.3333	5.7735			0.5	40	60	90	63.3333	25.1661	14.5297			0.5	100	100	100	100
	0.55	60	70	80	70	10			0.55	50	60	70	60	10	5.7735			0.55	90	100	100	96.6667
	0.6	90	90	100	93.3333	5.7735			0.6	80	90	90	86.6667	5.7735	3.33333			0.6	100	90	100	96.6667
	0.65	87.5	100	100	95.8333	7.21688			0.65	75	87.5	87.5	83.3333	7.21688	4.16667			0.65	100	100	100	100
	0.7	50	100	100	83.3333	28.8675			0.7	100	100	100	100	0	0			0.7	100	100	100	100
s4	0.15	0	0	0	0	0	0		s5									s6
	0.2	0	33.3333	50	27.7778	25.4588	14.6986		0.15	0	0	0	0					0.15	0	0	0	0	0	0
	0.25	27.2727	27.2727	18.1818	24.2424	5.24864	3.0303		0.2	0	0	0	0					0.2	0	0	0	0	0	0
	0.3	0	9.09091	27.2727	12.1212	13.8866	8.01743		0.25	0	18.1818	18.1818	12.1212					0.25	0	9.09091	9.09091	6.06061	5.24864	3.0303
	0.35	60	50	20	43.3333	20.8167	12.0185		0.3	0	0	0	0					0.3	18.1818	36.3636	18.1818	24.2424	10.4973	6.06061
	0.4	20	40	40	33.3333	11.547	6.66667		0.35	20	60	50	43.3333					0.35	70	50	70	63.3333	11.547	6.66667
	0.45	44.4444	55.5556	55.5556	51.8519	6.415	3.7037		0.4	40	60	40	46.6667					0.4	20	70	80	56.6667	32.1455	18.5592
	0.5	80	100	100	93.3333	11.547	6.66667		0.45	44.4444	44.4444	66.6667	51.8519					0.45	66.6667	100	88.8889	85.1852	16.9725	9.79908
	0.55	90	100	100	96.6667	5.7735	3.33333		0.5	90	90	80	86.6667					0.5	100	100	100	100	0	0
	0.6	100	100	100	100	0	0		0.55	90	80	100	90					0.55	90	100	100	96.6667	5.7735	3.33333
	0.65	87.5	100	100	95.8333	7.21688	4.16667		0.6	100	100	90	96.6667					0.6	100	90	100	96.6667	5.7735	3.33333
	0.7	100	100	100	100	0	0		0.65	100	100	100	100					0.65	100	100	100	100	0	0
									0.7	100	100	100	100					0.7	100	100	100	100	0	0
s7	0.15	0	0	0	0	0	0		s8									s9
	0.2	0	0	0	0	0	0		0.15	0	0	0	0	0	0			0.15	0	0	0	0	0	0
	0.25	0	18.1818	18.1818	12.1212	10.4973	6.06061		0.2	0	0	0	0	0	0			0.2	0	0	0	0	0	0
	0.3	0	0	0	0	0	0		0.25	18.1818	18.1818	0	12.1212	10.4973	6.06061			0.25	0	18.1818	18.1818	12.1212	10.4973	6.06061
	0.35	20	30	30	26.6667	5.7735	3.33333		0.3	9.09091	18.1818	27.2727	18.1818	9.09091	5.24864			0.3	0	0	0	0	0	0
	0.4	30	40	40	36.6667	5.7735	3.33333		0.35	50	60	20	43.3333	20.8167	12.0185			0.35	20	60	50	43.3333	20.8167	12.0185
	0.45	55.5556	55.5556	66.6667	59.2593	6.415	3.7037		0.4	30	40	40	36.6667	5.7735	3.33333			0.4	40	60	40	46.6667	11.547	6.66667
	0.5	80	70	80	76.6667	5.7735	3.33333		0.45	22.2222	33.3333	33.3333	29.6296	6.415	3.7037			0.45	44.4444	44.4444	66.6667	51.8519	12.83	7.40741
	0.55	80	80	70	76.6667	5.7735	3.33333		0.5	70	70	60	66.6667	5.7735	3.33333			0.5	90	90	80	86.6667	5.7735	3.33333
	0.6	90	90	90	90	0	0		0.55	80	80	70	76.6667	5.7735	3.33333			0.55	90	80	100	90	10	5.7735
	0.65	87.5	75	87.5	83.3333	7.21688	4.16667		0.6	100	90	80	90	10	5.7735			0.6	100	100	90	96.6667	5.7735	3.33333
	0.7	100	100	100	100	0	0		0.65	100	87.5	100	95.8333	7.21688	4.16667			0.65	100	100	100	100	0	0
									0.7	100	100	100	100	0	0			0.7	100	100	100	100	0	0
s10
